# Supplementary material for: Quercetin-3-O-glucuronide in the Ethanol Extract of Lotus Leaf (Nelumbo nucifera) Enhances Sleep Quantity and Quality in a Rodent Model via a GABAergic Mechanism
Source: Molecules. 2021 May 19;26(10):3023. doi: 10.3390/molecules26103023 (PMC8159104; doi:10.3390/molecules26103023)
Supplement: Supplementary file 1 [file molecules-26-03023-s001.zip]

Archive with 1 entries (1 files):
- molecules-1207967-supplementary.pdf
